# Supplementary material for: Graphitization Optimization of Cobalt-Doped Porous Carbon Derived from Seaweed Sludge for Enhanced Microwave Absorption
Source: Polymers (Basel). 2025 Jun 5;17(11):1572. doi: 10.3390/polym17111572 (PMC12157164; doi:10.3390/polym17111572)
Supplement: Supplementary file 1 [file polymers-17-01572-s001.zip]

Archive with 1 entries (1 files):
- polymers-3623440-supplementary.pdf
